# Supplementary material for: Factors associated with receipt of a timely infant birth dose of hepatitis B vaccine at a tertiary hospital in North-Central Nigeria
Source: PLOS Glob Public Health. 2022 Sep 12;2(9):e0001052. doi: 10.1371/journal.pgph.0001052 (PMC10021184; doi:10.1371/journal.pgph.0001052)
Supplement: S1 Data — (XLSX) [file pgph.0001052.s002.xlsx]

## Sheet: Sheet1
ID	Day	Parity	Educ	Occ	marstat	HBV1dat	HBV2dat	HBV3dat	Matage	MatHIV
N-0002-M	Fri	3	2	0	1	2013-06-04	2013-08-13	2013-09-10	35	1
N-0003-M	Tue	1	3	2	1	2013-05-02	2013-06-13	2013-07-11	23	1
N-0006-M	Fri	0	3	1	1	2013-04-23	2013-06-06	2013-07-02	35	1
N-0008-M	Sat	1	2	5	1	2013-05-14	2013-07-25	2013-09-22	31	1
N-0011-M	Thur	4	2	7	1	2013-07-04	2013-08-15	2013-09-17	35	1
N-0012-M	Fri	0	2	1	1	2013-04-30	2013-06-06	2013-07-04	30	1
N-0013-M	Fri	2	2	5	6	2013-05-07	2013-06-18	2013-07-16	30	1
N-0014-M	Fri	2	2	5	1	2013-05-07	2013-06-18	2013-07-16	42	0
N-0015-M	Mon	2	3	5	1	2013-05-16	2013-07-23	2013-08-20	30	1
N-0017-M	Thur	2	3	0	1	2013-04-30	2013-07-04	2013-08-01	27	1
N-0018-M	Sun	4	2	5	1	2013-06-18	2013-07-30	2013-08-27	32	0
N-0019-M	Sat	5	1	0	1	2013-04-23	2013-06-06	2013-07-30	26	1
N-0020-M	Fri	1	3	2	1	2013-04-30	2013-07-11	2013-08-06	33	1
N-0021-M	Sat	10	1	5	1	2013-05-07	2013-07-22	2013-08-20	26	1
N-0022-M	Mon	6	1	5	1	2013-05-28	2013-07-09	2013-08-06	33	1
N-0023-M	Fri	1	2	8	1	2013-06-20	2013-07-23	2013-08-20	23	0
N-0024-M	Sat	2	1	5	1	2013-04-23	2013-07-23	2013-08-23	25	1
N-0025-M	Sun	3	3	2	1	2013-05-14	2013-07-29	2013-08-27	34	0
N-0026-M	Wed	0	3	0	1	2013-04-30	2013-07-09	2013-08-06	29	1
N-0028-M	Sun	3	2	0	1	2013-05-21	2013-07-02	2013-07-30	30	1
N-0029-M	Sat	2	1	2	2	2013-05-16	2013-06-18	2013-07-16	23	1
N-0030-M	Sat	7	1	0	1	2013-04-30	2013-06-11	2013-07-09	38	0
N-0031-M	Thur	1	1	0	1	2013-06-11	2013-07-23	2013-08-22	33	1
N-0032-M	Fri	1	2	5	1	2013-05-07	2013-07-16	2013-08-13	26	0
N-0033-M	Sun	3	1	0	1	2013-04-30	2014-06-11	2013-07-11	22	1
N-0035-M	Tue	3	3	5	1	2013-05-23	2013-07-30	2013-08-02	33	1
N-0036-M	Fri	5	1	5	1	2013-06-03	2013-08-13	2013-09-10	32	1
N-0039-M	Mon	2	3	5	1	2013-05-07	2013-07-16	2013-08-13	38	1
N-0040-M	Sun	3	1	3	1	2013-05-07	2013-06-18	2013-07-16	26	1
N-0041-M	Fri	2	3	5	1	2013-05-09	2013-06-20	2013-08-10	34	1
N-0042-M	Mon	1	2	5	1	2013-06-18	2013-07-30	2013-08-27	28	1
N-0043-M	Tue	3	2	0	1	2013-05-15			32	1
N-0044-M	Thur	0	3	0	1	2013-07-09	2013-08-15	2013-09-12	23	1
N-0045-M	Fri	0	2	7	1	2013-05-21	2013-06-27	2013-07-25	22	0
N-0046-M	Sun	4	1	7	1	2013-05-21	2013-07-04	2013-07-30	30	1
N-0047-M	Sun	8	1	0	1	2013-05-28	2013-07-09	2013-08-06	45	1
N-0048-M	Sun	4	1	4	1	2013-05-04	2013-07-16	2013-08-13	37	1
N-0049-M	Sun	3	2	5	1	2013-07-23	2013-09-03	2013-10-03	28	1
N-0050-M	Thur	5	1	0	1	2013-05-31	2013-07-11	2013-09-13	41	1
N-0051-M	Tue	1	2	5	1	2013-07-11	2013-08-20	2013-09-17	33	1
N-0052-M	Tue	3	1	5	3	2013-06-06	2013-08-20	2013-09-17	35	1
N-0053-M	Thur	2	1	0	1	2013-06-11	2013-07-23	2013-08-20	25	0
N-0054-M	Sat	3	3	2	1	2013-06-11	2013-07-23	2013-08-20	34	1
N-0055-M	Sun	1	2	5	1	2013-06-11	2013-07-23	2013-08-20	25	0
N-0056-M	Mon	1	3	1	1	2013-06-11	2013-07-23	2013-08-20	37	1
N-0057-M	Tue	2	1	0	1	2013-06-11			23	0
N-0058-M	Fri	3	2	1	1	2013-06-18	2013-07-30	2013-08-27	33	1
N-0059-M	Sun	4	2	1	1	2013-06-18	2013-07-30	2013-08-27	30	1
N-0061-M	Wed	6	3	1	1	2013-07-18	2013-08-29	2013-10-25	41	1
N-0062-M	Sat	1	3	0	1	2013-08-06	2013-09-17	2013-10-17	31	1
N-0063-M	Mon	2	1	5	1	2013-07-30	2013-08-17	2013-08-17	25	1
N-0064-M	Thur	1	3	0	1	2013-07-11	2013-08-22	2013-09-19	30	1
N-0067-M	Fri	4	3	1	1	2013-08-06	2013-10-15	2013-11-12	31	1
N-0068-M	Fri	2	2	5	1	2013-07-23	2013-09-03	2013-11-05	33	1
N-0069-M	Sat	1	2	0	1	2013-07-16	2013-08-24	2013-09-24	24	1
N-0070-M	Mon	4	1	0	1	2013-07-16	2013-08-27	2013-09-26	38	1
N-0072-M	Fri	0	2	5	1	2013-07-23	2013-09-03	2013-09-26	20	1
N-0073-M	Sat	2	1	5	1	2013-07-23	2013-09-03	2013-10-03	33	1
N-0074-M	Mon	1	2	5	1	2013-07-23	2013-09-08	2013-10-03	30	1
N-0075-M	Wed	5	1	0	1	2013-08-06	2013-10-17	2013-11-22	33	1
N-0076-M	Sun	1	2	1	1	2013-08-06	2013-10-17	2013-11-14	33	1
N-0077-M	Tue	2	2	2	1	2013-07-30	2013-10-10	2013-11-07	31	1
N-0078-M	Sat	0	2	5	1	2013-09-24	2013-11-05	2013-12-10	22	1
N-0079-M	Wed	2	3	5	1	2013-08-29	2013-10-10	2013-12-05	30	1
N-0080-M	Sun	3	3	1	1	2013-08-06			41	1
N-0081-M	Thur	1	2	0	1	2013-09-17	2013-10-24	2013-11-21	27	1
N-0082-M	Thur	3	0	0	1	2013-09-10	2013-10-22	2013-12-24	25	1
N-0083-M	Mon	2	3	1	1	2013-08-06	2013-09-17	2013-11-12	32	1
N-0084-M	Mon	1	2	0	1	2013-08-15	2013-10-24	2013-11-19	24	1
N-0085-M	Wed	1	1	5	1	2013-08-15	2013-09-27	2013-11-22	27	1
N-0086-M	Fri	2	1	0	1	2013-08-20	2013-10-30	2013-11-26	24	1
N-0087-M	Mon	2	3	0	1	2013-09-24	2013-11-05	2013-12-31	28	1
N-0088-M	Sat	2	2	5	1	2013-09-10	2013-10-22	2013-11-19	30	1
N-0089-M	Sun	2	1	5	1	2013-10-10	2013-11-18	2013-12-20	29	1
N-0090-M	Sat	6	1	5	1	2013-09-19	2013-10-29	2014-01-02	34	1
N-0091-M	Wed	2	2	5	1	2013-09-12	2013-10-23	2013-12-31	28	1
N-0092-M	Fri	2	1	5	1	2013-10-03	2013-11-12	2013-12-10	36	1
N-0093-M	Wed	2	2	5	1	2013-10-03	2013-11-14	2013-12-12	28	1
N-0094-M	Tue	4	1	5	1	2013-10-03	2013-12-13	2014-01-07	35	1
N-0095-M	Tue	2	1	4	1	2013-10-03			35	1
N-0096-M	Tue	2	2	1	1	2013-10-03	2013-11-12	2013-12-10	34	1
N-0097-M	Wed	0	2	5	1	2013-10-03	2013-11-12	2014-01-07	32	1
N-0098-M	Thur	1	3	2	1	2013-10-21	2013-12-30	2014-01-28	33	1
N-0099-M	Wed	0	2	5	1	2013-10-10	2013-11-17	2014-01-16	30	1
N-0100-M	Sat	3	2	0	1	2013-11-05	2013-11-05	2013-12-17	36	1
N-0101-M	Mon	0	2	0	1	2013-11-27	2013-12-24	2014-01-21	26	1
N-0102-M	Sat	2	1	0	1				32	1
N-0103-M	Wed	4	1	5	1	2013-10-30	2013-12-10	2014-02-04	34	1
N-0104-M	Sat	2	2	0	1	2013-11-12	2013-12-19	2014-01-19	35	1
N-0105-M	Mon	3	2	5	1	2013-10-24	2013-12-04	2014-02-04	32	1
N-0106-M	Mon	5	2	5	1	2013-10-24			37	1
N-0107-M	Wed	0	2	0	1	2013-11-21	2014-01-02	2014-02-27	37	1
N-0108-M	Tue	3	2	5	1				32	1
N-0109-M	Sat	4	2	0	1	2013-10-31			36	1
N-0110-M	Mon	5	0	0	1	2013-10-29	2014-01-07	2014-02-04	35	1
N-0111-M	Sun	0	2	5	1	2013-11-29	2014-01-08	2014-02-05	29	1
N-0112-M	Sun	2	2	5	1	2013-11-05	2013-12-17	2013-12-17	30	1
N-0113-M	Thur	1	1	5	1	2013-10-29	2013-12-10	2014-01-07	28	1
N-0114-M	Fri	2	1	5	3	2013-12-31	2014-02-11	2014-04-15	35	1
N-0115-M	Mon	4	1	0	1	2013-11-05	2013-12-17	2014-01-14	22	1
N-0116-M	Tue	1	3	0	1	2013-11-05	2013-12-17	2014-02-16	28	1
N-0117-M	Thur	1	1	0	1	2013-11-12	2013-12-17	2014-01-16	35	1
N-0118-M	Fri	2	2	2	1	2013-11-12	2013-12-19	2014-02-18	32	1
N-0119-M	Sat	1	2	1	5	2013-11-12	2013-12-24	2014-01-20	36	1
N-0120-M	Sat	2	2	5	1	2013-11-12	2013-12-19	2014-02-16	27	1
N-0121-M	Tue	4	2	5	1	2013-11-21	2014-01-08	2014-03-19	23	1
N-0122-M	Mon	1	2	0	1	2013-11-17	2013-12-31	2014-01-30	23	1
N-0123-M	Wed	3	1	1	1	2013-11-29	2014-02-11	2014-03-18	32	1
N-0124-M	Tue	4	0	5	1	2013-11-21	2014-01-02	2014-02-19	26	1
N-0126-M	Mon	0	2	5	1	2013-11-26	2014-01-31	2014-02-28	17	1
N-0127-M	Fri	5	1	5	1	2013-11-26	2014-01-07	2014-02-04	32	1
N-0128-M	Wed	6	2	5	3	2013-11-28	2014-02-13	2014-03-18	40	1
N-0129-M	Thur	1	0	0	1	2013-12-03	2014-02-18	2014-02-18	23	1
N-0130-M	Sat	2	1	0	1	2014-01-07	2014-02-18	2014-03-18	31	1
N-0131-M	Thur	1	3	5	1	2014-01-02	2014-02-12	2014-03-12	28	1
N-0132-M	Fri	3	2	5	1	2013-12-10	2014-01-28	2014-02-27	23	1
N-0133-M	Mon	3	2	4	1	2013-12-17	2014-01-30	2014-02-27	31	1
N-0134-M	Wed	1	3	5	1	2013-12-19	2014-02-27	2014-04-01	30	1
N-0135-M	Thur	1	1	0	5	2013-12-20	2014-03-12	2014-03-31	25	1
N-0136-M	Fri	9	1	4	1	2013-12-24	2014-02-06	2014-02-06	33	1
N-0138-M	Fri	3	2	5	1	2014-01-07	2014-02-18	2014-02-18	29	1
N-0139-M	Tue	0	3	2	1	2014-01-07			26	1
N-0140-M	Tue	5	2	8	1	2014-01-16	2014-02-20	2014-03-20	39	1
N-0141-M	Fri	4	1	0	1	2014-02-11	2014-03-25	2014-05-20	28	1
N-0142-M	Wed	3	1	0	1	2014-06-03	2014-06-03	2014-07-01	25	1
N-0143-M	Sun	0	2	0	1	2014-01-28	2014-03-11	2014-05-06	26	1
N-0145-M	Sat	2	3	5	1	2014-01-16	2014-02-27	2014-03-27	25	1
N-0146-M	Mon	1	2	0	1	2014-01-16	2014-02-27	2014-04-23	23	1
N-0147-M	Tue	2	2	5	1	2014-01-16	2014-02-27	2014-03-27	41	1
N-0148-M	Fri	1	3	2	1	2014-02-27	2014-04-29	2014-05-27	27	1
N-0149-M	Thur	2	1	5	1	2014-01-28	2014-03-06	2014-04-03	26	1
N-0150-M	Sun	4	2	5	1	2014-02-28	2014-04-16	2014-04-16	28	1
N-0151-M	Wed	2	1	8	1	2014-04-15	2014-05-27	2014-06-17	27	1
N-0152-M	Tue	3	1	0	1	2014-02-06	2014-03-18	2014-04-15	29	1
N-0153-M	Fri	0	1	0	1	2014-02-18	2014-04-01	2014-04-29	25	1
N-0154-M	Fri	0	1	5	1	2014-02-13	2014-03-04	2014-04-03	29	1
N-0155-M	Wed	1	2	0	1				20	1
N-0157-M	Wed	5	1	8	1	2014-02-06	2014-03-20	2014-04-17	35	1
N-0158-M	Mon	1	2	5	1	2014-03-18			25	1
N-0159-M	Sat	1	3	0	1	2014-02-27	2014-04-08	2014-05-06	29	1
N-0160-M	Tue	6	1	0	1	2014-02-20	2014-04-01	2014-05-08	36	1
N-0161-M	Fri	2	1	0	1	2014-03-04	2014-04-03	2014-05-15	25	1
N-0162-M	Thur	3	2	5	1	2014-02-13	2014-03-27	2014-04-28	32	1
N-0163-M	Wed	5	1	5	3	2014-02-20	2014-04-03	2014-05-13	31	1
N-0164-M	Fri	2	2	0	2	2014-03-13	2014-04-10	2014-05-08	24	1
N-0167-M	Sat	0	2	7	6	2014-03-04	2014-04-15	2014-05-13	18	1
N-0168-M	Mon	4	0	0	1	2014-03-04	2014-04-15	2014-05-13	30	1
N-0169-M	Fri	2	1	5	1	2014-03-11	2014-04-22	2014-06-17	36	1
N-0170-M	Mon	3	0	0	1	2014-05-20	2014-07-01	2014-08-05	25	1
N-0171-M	Sat	4	2	5	1	2014-03-25	2014-04-29	2014-06-27	37	1
N-0172-M	Thur	3	2	0	1	2014-03-11	2014-04-17	2014-05-15	35	1
N-0173-M	Thur	1	2	5	1	2014-03-18	2014-04-24	2014-05-22	21	1
N-0174-M	Wed	3	3	0	1	2014-03-27	2014-05-08	2014-06-05	34	1
N-0175-M	Wed	3	2	5	1	2014-04-03	2014-05-13	2014-06-10	35	1
N-0176-M	Sat	8	1	4	1	2014-03-18	2014-04-29	2014-05-27	32	1
N-0177-M	Wed	2	1	5	1	2014-05-03	2014-05-27	2014-06-24	36	1
N-0178-M	Fri	3	2	5	1	2014-03-25	2014-05-06	2014-06-03	31	1
N-0179-M	Sat	3	1	5	1	2014-03-27	2014-05-06	2014-07-01	31	1
N-0180-M	Sat	2	2	1	1	2014-04-15	2014-05-01	2014-05-27	37	1
N-0181-M	Tue	1	1	0	1	2014-05-20	2014-06-10	2014-07-08	28	1
N-0182-M	Tue	2	2	0	1	2014-04-03	2014-05-13	2014-06-10	29	1
N-0183-M	Fri	5	1	5	1	2014-04-24	2014-06-03	2014-07-10	24	1
N-0185-M	Tue	6	2	5	1	2014-05-06	2014-07-08	2014-08-05	38	1
N-0186-M	Mon	2	0	5	1	2014-04-15	2014-05-27	2014-06-24	34	1
N-0187-M	Mon	2	2	0	1	2014-04-15	2014-05-27	2014-06-23	28	1
N-0188-M	Sun	4	2	8	1	2014-04-22	2014-06-05	2014-07-02	30	1
N-0189-M	Tue	4	1	0	1	2014-06-04	2014-06-04	2014-07-03	32	1
N-0190-M	Sun	6	1	5	1	2014-04-29	2014-06-10	2014-07-08	36	1
N-0191-M	Sun	5	1	5	1	2014-05-06	2014-06-17	2014-07-17	38	1
N-0192-M	Mon	0	3	1	1	2014-04-29	2014-06-10	2014-07-10	34	1
N-0193-M	Wed	1	1	0	1	2014-05-06	2014-06-12	2014-07-10	32	1
N-0194-M	Wed	1	1	0	1	2014-06-25	2014-08-08	2014-09-09	26	1
N-0195-M	Sat	4	2	0	1	2014-06-10	2014-07-21	2014-08-21	30	1
N-0196-M	Fri	0	3	5	1	2014-06-17	2014-07-31	2014-08-26	29	1
N-0197-M	Fri	0	1	2	1	2014-07-01	2014-08-12	2014-09-09	26	1
N-0198-M	Tue	5	1	0	1	2014-06-03	2014-07-15	2014-08-12	33	1
N-0199-M	Thur	3	2	5	1	2014-06-10	2014-07-22	2014-08-19	27	1
N-0200-M	Mon	2	2	5	1	2014-05-20	2014-07-03	2014-07-30	29	1
N-0201-M	Mon	0	3	6	6	2014-07-01	2014-08-12	2014-09-09	19	1
N-0202-M	Sun	2	1	3	1	2014-05-20	2014-07-01	2014-07-31	24	1
N-0203-M	Sat	2	1	0	1				31	1
N-0204-M	Sat	6	1	5	1	2014-06-24	2014-08-05	2014-08-28	35	1
N-0205-M	Wed	1	3	1	1	2014-06-19	2014-07-31	2014-08-28	37	1
N-0206-M	Sat	1	3	1	1	2014-05-03	2014-07-15	2014-08-12	36	1
N-0207-M	Fri	7	1	0	1	2014-06-03	2014-07-15	2014-08-14	31	1
N-0208-M	Wed	2	2	5	1	2014-06-05	2014-07-17	2014-08-14	29	1
N-0209-M	Mon	1	3	1	1	2014-06-10	2014-07-21	2014-08-19	43	1
N-0210-M	Tue	2	3	7	1	2014-07-03			31	1
N-0211-M	Sat	3	3	5	1	2014-07-01	2014-08-06	2014-10-02	35	1
N-0212-M	Tue	3	2	0	1	2014-07-16	2014-08-28	2014-09-29	27	1
N-0213-M	Mon	2	1	5	1	2014-07-22	2014-09-02	2014-09-30	33	1
N-0214-M	Tue	2	2	2	1	2014-09-09	2014-10-09	2014-11-06	32	1
N-0215-M	Tue	5	2	5	1	2014-07-10	2014-08-26	2014-09-25	30	1
N-0216-M	Thur	3	1	5	1	2014-07-15	2014-08-26	2014-09-25	27	1
N-0217-M	Thur	5	1	3	1	2014-07-15	2014-08-21	2014-09-23	37	1
N-0218-M	Thur	1	1	5	1	2014-08-19	2014-09-25	2014-10-23	34	1
N-0219-M	Tue	2	3	2	1	2014-07-22	2014-09-02	2014-09-30	34	1
N-0220-M	Tue	1	2	5	1	2014-07-15	2014-08-26	2014-09-23	27	1
N-0221-M	Sun	2	3	2	1	2014-08-07	2014-09-18	2014-10-16	34	1
N-0222-M	Sat	0	1	5	1	2014-08-26	2014-10-09	2014-11-06	29	1
N-0223-M	Thur	2	2	5	1	2014-08-19	2014-09-30	2014-10-28	34	1
N-0224-M	Tue	1	3	6	1	2014-07-24	2014-09-09	2014-10-02	32	1
N-0225-M	Tue	4	1	5	1	2014-08-19	2014-09-30	2014-10-28	30	1
N-0226-M	Wed	2	3	5	1	2014-08-14	2014-09-25	2014-10-23	30	1
N-0227-M	Thur	3	0	0	1	2014-07-24	2014-09-09	2014-10-09	36	1
N-0228-M	Sat	4	1	5	1	2014-08-05	2014-09-16	2014-10-14	37	1
N-0229-M	Tue	2	1	5	1	2014-09-04	2014-10-16	2014-11-13	22	1
N-0230-M	Mon	0	3	0	1	2014-08-19	2014-09-17		30	1
N-0231-M	Sun	9	1	5	1	2014-08-05	2014-09-16	2014-10-16	35	1
N-0232-M	Thur	5	3	1	1	2014-08-19	2014-09-25	2014-10-23	44	1
N-0233-M	Thur	4	2	1	1	2014-08-26	2014-10-09	2014-11-06	34	1
N-0234-M	Thur	0	2	5	1	2014-08-26	2014-10-02	2014-11-27	26	1
N-0235-M	Tue	7	0	5	1	2014-08-27	2014-10-09	2014-11-06	37	1
N-0236-M	Thur	3	1	5	1	2014-10-14	2014-11-11	2014-12-02	35	1
N-0237-M	Thur	0	2	0	1	2014-09-25	2014-11-06	2014-12-04	25	1
N-0238-M	Thur	7	2	5	1	2014-09-09	2014-10-16	2014-11-13	30	1
N-0239-M	Mon	4	1	5	1	2014-08-26	2014-10-14	2014-11-11	32	1
N-0240-M	Mon	2	2	8	1	2014-08-26	2014-10-14	2014-11-11	28	1
N-0241-M	Thur	5	2	0	1	2014-09-01	2014-10-09	2015-05-27	33	1
N-0242-M	Sat	2	2	5	1	2014-09-09	2014-10-21	2014-11-18	24	1
N-0243-M	Wed	4	1	5	1	2014-10-09	2014-11-11	2014-12-02	28	1
N-0244-M	Fri	4	1	2	1	2014-10-07	2014-11-13	2014-12-09	37	1
N-0245-M	Mon	1	2	5	1	2014-09-09	2014-10-21	2014-11-18	28	1
N-0246-M	Wed	2	2	0	1	2014-09-11	2014-10-23	2014-11-20	27	1
N-0247-M	Sun	2	1	0	1	2014-10-21	2014-12-02	2015-01-06	27	1
N-0248-M	Sun	3	2	6	1	2014-10-14	2014-11-25	2014-12-11	30	1
N-0249-M	Fri	2	2	5	1	2014-10-14	2014-11-25	2014-12-23	28	1
N-0250-M	Wed	4	1	6	1	2014-11-13	2014-12-30	2015-01-27	28	1
N-0251-M	Mon	5	1	5	1	2014-10-14	2014-11-25	2014-12-23	29	1
N-0252-M	Tue	2	2	8	1	2014-09-18	2014-10-28	2014-11-25	35	1
N-0253-M	Mon	4	2	2	1	2014-09-16	2014-11-18	2014-12-09	34	1
N-0254-M	Mon	1	1	5	1	2014-09-22	2014-11-04	2014-12-02	29	1
N-0255-M	Wed	3	1	2	1	2014-10-28	2014-12-04	2014-12-30	31	1
N-0256-M	Sat	5	3	7	1	2014-12-04	2015-01-13	2015-02-10	37	1
N-0257-M	Sun	3	1	5	1	2014-11-11	2014-12-23	2015-01-20	38	1
N-0258-M	Fri	2	1	8	1	2014-10-21	2014-11-27	2014-12-30	31	1
N-0259-M	Sun	0	3	5	1	2014-11-04	2014-12-23	2015-01-20	34	1
N-0260-M	Tue	3	3	2	1	2014-11-13	2014-12-30	2015-01-28	38	1
N-0261-M	Tue	3	2	5	1	2014-10-30	2014-12-11	2015-01-08	29	1
N-0262-M	Sun	3	2	5	1	2014-12-02	2015-01-14	2015-02-10	30	1
N-0263-M	Fri	2	3	2	1	2014-11-04	2014-12-30	2015-01-27	34	1
N-0264-M	Sun	1	2	3	6	2014-11-04			23	1
N-0265-M	Thur	1	2	6	1	2014-11-13	2014-12-30	2015-01-27	28	1
N-0266-M	Fri	4	2	5	1	2014-12-16	2015-01-13	2015-03-10	37	1
N-0268-M	Mon	3	3	2	6	2014-12-23	2015-02-03	2015-03-05	35	1
N-0269-M	Mon	1	3	2	1	2014-12-23	2015-02-03	2015-03-03	31	1
N-0270-M	Sat	4	1	5	1	2015-01-21	2015-03-03	2015-03-31	31	1
N-0271-M	Mon	3	1	0	1	2015-01-06	2015-02-17	2015-03-17	30	1
N-0272-M	Sat	2	2	0	1	2015-01-28	2015-03-10	2015-04-07	28	1
N-0273-M	Tue	1	2	5	1	2015-02-12	2015-03-26	2015-04-23	28	1
N-0274-M	Sat	4	3	5	1	2015-03-10	2015-04-28	2015-05-19	37	1
N-0275-M	Mon	1	1	5	1	2015-02-10	2015-03-17	2015-04-14	29	1
N-0276-M	Thur	1	2	3	1	2015-02-24	2015-04-07	2015-05-05	34	1
N-0277-M	Sat	0	2	5	1	2015-02-06	2015-03-20	2015-04-21	22	1
N-0278-M	Wed	2	1	5	1	2015-02-19	2015-04-02	2015-04-30	37	1
N-0279-M	Thur	4	2	5	1	2015-03-10	2015-04-16	2015-05-14	33	1
N-0280-M	Wed	5	2	5	1	2015-03-05	2015-04-16	2015-05-14	34	1
N-0281-M	Tue	4	2	5	1	2015-02-10	2015-03-24	2015-04-21	23	1
N-0282-M	Thur	0	2	2	1	2015-07-21	2015-08-27	2015-09-29	24	1
N-0283-M	Wed	5	1	5	1	2015-03-25	2015-05-05	2015-06-04	36	1
N-0284-M	Sun	3	1	0	1	2015-03-03	2015-04-14	2015-05-12	33	1
N-0285-M	Mon	6	1	5	1	2015-03-03	2015-04-14	2015-05-12	37	1
N-0286-M	Sat	2	2	5	1	2015-03-31	2015-05-05	2015-06-03	27	1
N-0287-M	Sat	3	2	5	1	2015-04-14	2015-05-19	2015-06-16	27	1
N-0288-M	Wed	4	2	0	1	2015-04-09	2015-05-21	2015-06-18	34	1
N-0289-M	Wed	1	1	5	1	2015-05-22	2015-07-02	2015-07-30	29	1
N-0290-M	Thur	0	3	5	1	2015-05-14	2015-06-25		28	1
N-0291-M	Sat	3	1	5	1	2015-05-26	2015-07-07	2015-08-04	33	1
N-0292-M	Tue	3	3	2	1	2015-07-16	2015-08-28	2015-09-22	35	1
N-0293-M	Wed	1	2	2	1	2015-07-23	2015-06-25	2015-07-23	36	1
N-0294-M	Fri	4	1	5	1	2015-05-08	2015-06-18	2015-07-16	33	1
N-0295-M	Mon	3	2	5	1	2015-04-21	2015-06-03	2015-07-01	31	1
N-0296-M	Sat	0	2	5	1	2015-05-05	2015-06-16		20	1
N-0297-M	Fri	5	1	5	1	2015-07-28	2015-09-08	2015-10-06	35	1
N-0298-M	Tue	1	1	1	1	2015-09-15	2015-10-27	2015-11-24	33	1
N-0299-M	Tue	1	1	0	1	2015-07-15	2015-08-25	2015-09-29	22	1
N-0300-M	Fri	3	3	5	1	2015-06-30	2015-08-11	2015-09-08	29	1
N-0301-M	Wed	3	1	5	1	2013-08-01			30	0
N-0303-M	Wed	0	2	5	1	2013-08-13	2013-10-17	2013-11-14	27	0
N-0304-M	Thur	5	1	2	1	2013-08-06	2013-10-10	2013-11-07	37	0
N-0305-M	Sat	1	2	5	1	2013-08-06	2013-10-14	2013-11-12	24	0
N-0306-M	Mon	0	2	5	1	2013-07-16	2013-07-16	2013-09-24	25	0
N-0307-M	Sun	5	2	2	1	2013-07-18	2013-08-27	2013-09-24	36	0
N-0308-M	Mon	0	3	6	1	2013-07-23	2013-09-03	2013-10-03	27	0
N-0309-M	Sat	7	1	0	1	2013-07-30	2013-09-10	2013-11-05	35	0
N-0310-M	Sat	4	3	1	1	2013-08-20	2013-11-17	2013-11-19	34	0
N-0311-M	Tue	6	1	5	1	2013-11-07	2013-12-17	2014-01-14	35	0
N-0312-M	Fri	1	3	3	1	2013-08-20			34	0
N-0313-M	Tue	0	1	4	6	2013-08-22	2013-10-03	2013-11-07	18	0
N-0314-M	Wed	2	2	5	1	2013-08-29			29	0
N-0315-M	Wed	0	3	3	1	2013-09-19	2013-12-26	2014-01-02	28	0
N-0318-M	Sat	0	2	5	1	2013-09-24	2013-11-05	2013-12-30	23	0
N-0320-M	Sat	0	2	0	1	2013-12-10	2014-01-08	2014-02-06	23	0
N-0321-M	Wed	2	1	5	1	2013-09-19	2013-10-31	2014-01-08	23	0
N-0324-M	Wed	2	3	2	1	2013-11-07	2013-12-19	2014-02-13	28	0
N-0325-M	Tue	2	3	5	1	2013-11-26	2013-12-31	2014-03-06	28	0
N-0326-M	Sun	0	2	0	1	2013-10-22	2013-12-03	2014-01-28	21	0
N-0327-M	Fri	0	3	6	1	2013-12-10	2014-02-18	2014-03-18	23	0
N-0328-M	Sat	3	2	0	1	2013-10-29	2014-01-08	2014-02-04	24	0
N-0329-M	Sun	3	1	5	1	2013-11-19	2013-12-31	2014-03-04	27	0
N-0330-M	Mon	0	2	6	1	2013-12-10	2014-01-22	2014-02-18	25	0
N-0331-M	Fri	3	3	1	1	2014-01-21	2014-02-18	2014-03-18	37	0
N-0332-M	Fri	4	1	5	1	2013-12-10	2014-01-21	2014-02-18	24	0
N-0333-M	Mon	0	2	5	1	2013-11-26	2014-01-02	2014-01-30	23	0
N-0334-M	Sun	3	1	3	1	2013-12-10	2014-02-18	2014-03-18	36	0
N-0336-M	Tue	2	3	1	1	2013-11-21	2014-01-02	2014-01-31	34	0
N-0337-M	Fri	0	2	5	1	2014-01-02	2014-01-30	2014-03-27	20	0
N-0338-M	Thur	2	2	0	1	2014-01-07	2014-02-13	2014-04-13	32	0
N-0339-M	Fri	3	2	0	1	2013-12-03	2014-02-04	2014-03-04	30	0
N-0340-M	Tue	3	2	0	1	2013-11-19	2013-12-31	2014-01-28	32	0
N-0341-M	Wed	3	3	5	1	2013-11-21	2014-01-02		31	0
N-0342-M	Sat	1	3	5	1	2013-12-10	2014-01-21	2014-02-18	30	0
N-0343-M	Sun	1	3	7	1	2013-12-03	2014-01-17		26	0
N-0345-M	Sat	3	3	2	1	2013-12-10	2014-02-18	2014-03-18	36	0
N-0346-M	Sat	6	0	0	1	2014-01-30	2014-03-13	2014-04-10	33	0
N-0347-M	Mon	0	2	7	1	2013-11-19	2013-12-31		19	0
N-0348-M	Thur	1	3	2	1	2014-01-28	2014-03-11	2014-04-08	31	0
N-0349-M	Fri	1	1	5	1	2014-04-08	2014-05-20	2014-06-17	24	0
N-0350-M	Sat	1	3	2	1	2014-05-20	2014-07-01	2014-07-31	25	0
N-0351-M	Wed	3	1	5	1	2014-06-19	2014-07-31	2014-08-28	34	0
N-0352-M	Thur	6	1	1	1	2014-07-15	2014-08-26	2014-10-02	32	0
N-0353-M	Wed	3	3	5	1	2014-08-14	2014-10-02	2014-10-23	30	0
N-0354-M	Fri	2	2	5	1	2014-07-31	2014-09-19	2014-10-17	37	0
N-0355-M	Mon	2	3	3	1	2014-08-05	2014-09-25	2014-10-14	34	0
N-0356-M	Sat	0	1	5	1	2014-08-26	2014-10-09	2014-11-06	31	0
N-0358-M	Thur	3	3	5	1	2014-09-09	2014-10-21	2014-11-18	37	0
N-0360-M	Thur	0	3	0	1	2014-09-18	2014-10-30	2014-11-27	24	0
N-0361-M	Mon	3	2	5	1				24	0
N-0362-M	Sun	0	3	2	1	2014-09-09			26	0
N-0363-M	Wed	1	3	5	1	2014-10-30	2014-12-11	2015-01-08	24	0
N-0364-M	Sat	7	2	5	1	2014-09-09	2014-10-21	2014-11-25	37	0
N-0366-M	Thur	2	3	5	1	2014-09-23	2014-10-30	2014-11-27	33	0
N-0367-M	Thur	3	2	5	1	2014-12-27	2015-02-10	2015-03-10	31	0
N-0369-M	Mon	0	3	0	1	2014-10-08	2014-11-18	2014-12-16	31	0
N-0370-M		3	3	1	1	2015-03-17	2015-04-21	2015-05-21	35	0
N-0371-M	Thur	3	3	0	1	2014-09-25	2014-11-06	2014-12-04	29	0
N-0372-M	Thur	2	2	5	1	2014-11-11	2014-12-23	2015-01-29	23	0
N-0373-M	Fri	4	2	7	1	2014-10-28	2014-12-04	2015-01-06	22	0
N-0374-M	Tue	2	3	7	1	2014-09-30	2014-11-11	2014-12-09	32	0
N-0375-M	Fri	2	1	0	1	2015-01-16	2015-02-27	2015-03-26	22	0
N-0376-M	Tue	3	3	5	1	2014-12-11	2015-01-20	2015-02-17	34	0
N-0377-M	Sat	1	3	2	1	2015-06-30	2015-08-11	2015-09-08	38	0
N-0378-M	Wed	0	2	5	1	2014-11-06	2014-12-23	2015-02-17	25	0
N-0379-M	Sun	5	1	5	1	2014-11-27	2014-12-23	2015-01-21	30	0
N-0380-M	Mon	3	3	2	1	2014-11-18	2015-01-06	2015-02-03	30	0
N-0381-M	Mon	1	2	5	1	2014-11-04	2014-12-23	2015-01-20	26	0
N-0382-M	Tue	1	3	0	1	2014-11-13	2014-12-23	2015-01-20	26	0
N-0383-M	Thur	3	3	0	1	2014-12-23	2015-01-27	2015-02-24	30	0
N-0384-M	Mon	1	3	5	1	2015-01-27	2015-03-10	2015-04-07	31	0
N-0385-M	Fri	0	3	5	1	2015-03-10	2015-04-21	2015-05-19	29	0
N-0386-M	Sat	2	3	5	1	2015-03-10	2015-04-21	2015-05-19	28	0
N-0387-M	Mon	2	3	0	1	2015-05-19	2015-06-30	2015-07-30	31	0
N-0388-M	Wed	1	2	5	1	2015-04-16	2015-05-28	2015-06-25	23	0
N-0389-M	Sun	1	2	2	1	2015-07-07	2015-08-18	2015-10-06	23	0
N-0390-M	Sat	3	3	1	1	2015-05-05	2015-06-16	2015-07-14	39	0
N-0391-M	Tue	2	3	1	1	2015-06-04	2015-07-14	2015-08-11	29	0
N-0392-M	Mon	9	1	5	1	2015-04-28	2015-06-09	2015-07-07	45	0
N-0393-M	Sat	2	3	0	1	2015-09-01	2015-10-13	2015-11-10	31	0
N-0394-M	Mon	3	3	5	1	2015-04-28	2015-06-09	2015-07-07	28	0
N-0395-M	Wed	1	3	6	1	2015-05-15	2015-06-25	2015-07-23	28	0
N-0396-M	Sun	1	1	5	1	2015-05-05	2015-06-23	2015-07-21	22	0
N-0397-M	Sun	1	2	5	1	2015-05-19	2015-06-30	2015-07-28	30	0
N-0398-M	Sun	1	3	1	1	2015-05-19	2015-06-30	2015-07-28	31	0
N-0399-M	Tue	2	3	1	1	2015-06-03	2015-07-07	2015-08-11	36	0
N-0400-M	Tue	0	3	2	1	2015-08-06	2015-09-17	2015-10-15	28	0
N-0501-M	Sat	3	2	5	1	2015-06-23	2015-08-04	2015-09-01	34	1
N-0502-M	Fri	1	2	5	1	2015-05-27	2015-07-09	2015-08-06	33	1
N-0503-M	Fri	2	3	0	1	2015-06-02	2015-07-14	2015-08-11	34	1
N-0504-M	Mon	3	1	0	1	2015-08-18	2015-10-06	2015-11-03	25	1
N-0505-M	Fri	0	3	3	1	2015-05-05	2015-06-09	2015-07-07	33	1
N-0506-M	Tue	0	2	5	1	2015-05-14	2015-06-09	2015-07-07	26	1
N-0507-M	Tue	0	3	5	1	2015-05-05	2015-06-18	2015-07-16	26	1
N-0508-M	Sun	2	2	0	1	2015-05-05	2015-06-16	2015-07-14	27	1
N-0509-M	Mon	8	2	1	1	2015-06-02	2015-07-14	2015-08-11	36	1
N-0510-M	Fri	6	1	0	1	2015-05-30	2015-07-14	2015-08-11	35	1
N-0511-M	Thur	3	1	5	1	2015-06-22	2015-08-12	2015-09-10	33	1
N-0512-M	Thur	0	2	6	1	2015-06-11	2015-08-04	2015-09-01	25	1
N-0513-M	Mon	2	1	0	1	2015-06-23	2015-08-04	2015-09-01	24	1
N-0514-M	Tue	2	3	1	1	2015-08-20	2015-09-30	2015-10-28	39	1
N-0515-M	Thur	2	3	1	1	2015-08-06	2015-09-17	2015-10-15	31	1
N-0516-M	Sat	3	2	0	1	2015-07-07	2015-08-18	2015-09-17	28	1
N-0517-M	Mon	3	2	5	1	2015-09-22	2015-11-03	2015-12-01	28	1
N-0518-M	Fri	2	2	5	1	2015-07-28	2015-09-08	2015-10-06	29	1
N-0519-M	Thur	1	3	5	1	2015-09-29	2015-11-03	2015-12-01	32	1
N-0520-M	Thur	2	2	0	1	2015-10-22	2015-12-03	2015-12-29	26	1
N-0521-M	Tue	3	3	2	1	2015-08-25	2015-10-06	2015-11-03	39	1
N-0522-M	Tue	7	1	0	1	2015-09-16	2015-10-27	2015-11-24	39	1
N-0523-M	Wed	8	1	5	1	2015-09-17	2015-10-29	2015-11-26	38	1
N-0524-M	Tue	6	1	5	1	2015-09-03	2015-10-15	2015-11-12	27	1
N-0525-M	Wed	3	3	5	1	2015-09-03	2015-10-06	2015-11-03	27	1
N-0526-M	Fri	1	3	7	1	2015-10-27	2015-12-08	2016-01-05	31	1
N-0527-M	Thur	1	2	5	1	2015-10-08	2015-11-19	2015-12-17	24	1
N-0528-M	Sun	2	2	5	1	2015-10-13	2015-11-25	2015-12-22	23	1
N-0529-M	Wed	3	3	5	1	2015-10-21	2015-12-03	2015-12-31	30	1
N-0530-M	Sat	1	2	0	1	2015-11-10	2015-12-22	2016-01-19	22	1
N-0532-M	Sun	1	2	0	1	2015-12-21	2016-02-09	2016-03-01	27	1
N-0533-M	Sat	2	2	5	1	2015-11-17	2015-12-29	2016-01-26	29	1
N-0534-M	Wed	4	2	0	1	2015-11-12	2015-12-22	2016-01-19	35	1
N-0535-M	Wed	3	3	5	1	2015-12-15	2016-01-26	2016-02-23	38	1
N-0536-M	Mon	4	1	5	1	2015-12-08	2016-01-19	2016-02-16	29	1
N-0537-M	Sat	3	2	0	1	2015-12-15	2016-01-26	2016-02-23	33	1
N-0701-M	Mon	7	3	0	1	2015-06-30	2015-08-11	2015-09-08	37	0
N-0702-M	Wed	0	2	5	1	2015-06-02	2015-06-30	2015-07-30	32	0
N-0703-M	Sat	4	2	5	1	2015-10-06	2015-11-17	2015-12-15	38	0
N-0704-M	Wed	3	2	5	1	2015-05-21	2015-06-30	2015-07-30	29	0
N-0705-M	Tue	3	1	5	1	2015-05-21	2015-06-30	2015-07-28	31	0
N-0706-M	Fri	2	2	5	1	2015-06-23	2015-08-11	2015-09-08	30	0
N-0707-M	Tue	3	2	0	1	2015-07-21	2015-09-01	2015-09-29	26	0
N-0708-M	Wed	1	3	0	1	2015-09-17	2015-10-29	2015-11-26	32	0
